# Supplementary material for: Polycyclic aromatic hydrocarbons and stable isotopes of carbon and nitrogen in Baltic Sea blue mussels: Time series data 1981–2016
Source: Data Brief. 2021 Jan 18;35:106777. doi: 10.1016/j.dib.2021.106777 (PMC7844430; doi:10.1016/j.dib.2021.106777)
Supplement: Supplementary file 1 [file mmc1.xlsx]

## Sheet: Table 1. PAHs
year/full name and abbreviation	napthalene	acenaphthene	fluorene	phenanthrene	anthracene	fluoranthene	pyrene	benzo(a)anthracene	chrysene	benzo(b)fluoranthene	benzo(k)fluoranthene	benzo(a)pyrene	benzo(g,h,i)perylene	dibenzo(a,h)anthracene	indeno(1,2,3-c,d)pyrene
	NAP	ACNE	FLE	PA	ANT	FLU	PYR	BAA	CHR	BBF	BKF	BAP	BGHIP	DBAHA	ICDP
1987	57.3559	0.0707107	3.0439	9.518	0.3716	19.5092	8.0918	8.5679	25.9694	16.4703	8.8711	5.4612	19.1347	1.5071	13.2956
1988	15.7842	0.0707107	0.9634	6.0746	0.2971	14.5136	5.0402	6.3155	19.69	15.5899	8.564	5.2981	13.1537	1.1031	10.1187
1989	12.22	0.0707107	0.9174	8.0542	0.2458	3.5289	2.4206		8.2596	4.9634	3	2.4294	8.9055	0.6891	6.521
1990	43.7872	0.0707107	1.9582	6.7086	0.2874	7.8068	5.9083	6.0102	13.2127	12.5903	7.1741	4.7116	13.0642	1.1104	9.842
1991	26.8052	15.3602	3.6008	27.196	0.489	9.3178	7.2066	3.528	6.9046	6.6106	3.9827	2.4355	6.3581	0.6218	5.9657
1992
1993	21.1882	0.0707107	0.7487	5.2821	0.3504	6.8011	5.798	6.0828	4.4466	11.3641	6.3494	5.1564	13.6733	1.2429	6.3378
1994	17.2587	0.0707107	0.6893	3.7603	0.1715	5.2177	3.7719	3.5768	8.2496	9.0622	5.1143	3.1473	9.1221	0.7699	5.7424
1995	13.6923	0.0707107	0.8981	4.7795	0.2237	16.4287	6.2711	3.0372	9.8811	22.945	9.5467	2.3838	21.8305	1.4047	17.3153
1996	23.0381	0.0707107	0.5384	4.0525	0.1691	4.5612	2.4955	2.2729	3.5342	4.2957	2.4127	1.928	6.1085	0.5324	4.2149
1997	5.3866	0.0707107	1.7176	37.9406	7.0013	61.5972	42.5839	23.6924	11.9207	21.4786	11.731	18.2075	24.2233	2.1166	14.5345
1998	26.2726	0.0707107	0.5641	4.3321	0.1468	9.778	3.3005	3.5727	7.4593	10.5435	5.9059	3.8268	11.0056	0.942	6.884
1999	7.7677	1.7601	0.6871	3.9745	0.1506	7.835	2.9406	3.1287	5.1828	4.7118	2.5743	2.618	6.6526	0.5375	4.2395
2000
2001
2002
2003	9.7117	0.141421	1.6907	7.767	0.3891	18.0366	6.5908	6.3094	14.0123	15.321	7.0293	4.6076	13.5161	1.3576	10.0211
2004
2005	2.2918	0.0424264	2.2405	3.313	0.2079	17.201	11.0313	14.6761	5.5743	6.9231	2.7885	2.0772	4.6778	0.2707	3.5724
2006	2.908	3.556	2.788	4.6466	0.2881	18.6898	6.2279		8.9655	14.0042	5.4316	4.2249	10.4125	0.8757	9.8653
2007	5.8595	2.4287	5.6913	31.9354	3.2265	40.4539	27.7458	16.1904	15.4898	24.5443	11.07	16.5544	17.7089	2.5835	19.6379
2008	2.7	0.572756	1.8	3.3	0.26	8	3.8		7.7	12	5	3.3	14	0.94	7.7
2009	1.11	3.74	15.2	6.73	0.25	18.8	6.94	18.59	6.98	7.97	3.31	2.5	6.87	0.63	4.94
2010	3.46482	1.41421	1	4.7	0.2	9.4	3.6	18.7	8.1	10.1	4.4	3.3	10	0.8	11
2011	8.4	1.20208	2.2	4.5	0.32	40	14	19	11	11	4.2	3	7.1	0.79	6.3
2012	3.04056	1.20208	2.1	7.1	0.54	10	4.5	11	4.5	6.9	2.9	2.4	5.9	0.59	5.4
2013	3.74767	1.48492	1.1	4.6	0.5	5.5	2.4	3.2	5.1	7.1	2.7	2.2	7.2	0.6	5.4
2014	7	3.3	1.3	4.7	0.15	4.6	2	4.1	4.6	7.5	3	2	6.4	0.6	4.8
2015	3.39411	1.3435	1	4	0.16	4.1	1.6	1.2	2.4	4.7	1.9	1.3	4.9	0.339411	4
2016	4.45477	1.27279	1.2	3.2	0.13	4.7	1.7	1.7	3.7	4.4	1.8	1.3	4.6	0.318198	3

## Sheet: Table 2. Stable isotopes
Sample ID	year	d13C	comment	d15N	C:N ratio (weight: weight)
C1981-8008	1981	-23.8105		5.01229	4.96807
C1981-8009	1981	-21.6968		6.91301	3.84129
C1981-8010	1981	-22.9082		5.87032	4.36413
C1981-8011	1981	-22.4899		6.27982	3.9195
C1981-8012	1981	-22.9551		6.36959	4.62678
C1982-8113	1982	-14.4311	outlier d13C	6.69679	5.75622
C1982-8114	1982	-21.4389		7.89891	3.96015
C1982-8115	1982	-23.2813		7.98221	4.22193
C1982-8116	1982	-21.8538		7.61051	4.31931
C1982-8117	1982	-22.6301		7.21659	3.70159
C1984-8179	1984	-20.2377		6.38506	4.88186
C1984-8180	1984	-21.7918		6.09168	4.52029
C1984-8181	1984	-20.8386		6.63268	4.50069
C1984-8182	1984	-20.9103		7.02395	4.03973
C1984-8183	1984	-20.6184		7.45479	4.16873
C1985-81213	1985	-24.8063		5.99942	6.04242
C1985-81214	1985	-26.7243		5.36415	6.64239
C1985-81215	1985	-22.3159		6.37848	4.39652
C1985-81216	1985	-23.216		6.24663	4.91462
C1985-81217	1985	-20.358		6.63724	3.79342
C1986-8007	1986	-22.8789		7.1917	4.12463
C1986-8008	1986	-23.0518		6.697	3.82332
C1986-8009	1986	-22.0694		7.02816	4.10749
C1986-8010	1986	-23.6129		6.53365	4.51117
C1986-8011	1986	-24.2304		6.20981	3.98767
C1987-8494	1987	-18.077		7.22527	5.12327
C1987-8495	1987	-22.2384		7.56377	4.26164
C1987-8496	1987	-23.066		6.88345	3.92019
C1987-8497	1987	-24.6018		6.49864	4.79179
C1987-8498	1987	-23.296		7.16627	3.95436
C1988-8552	1988	-21.7103		7.48773	4.44141
C1988-8553	1988	-22.5766		7.54125	5.11601
C1988-8554	1988	-21.7572		6.67295	4.82143
C1988-8555	1988	-22.2465		6.36387	4.60002
C1989-8293	1989	-23.6397		6.20866	4.4573
C1989-8294	1989	-23.6838		5.66921	4.45859
C1989-8295	1989	-23.4725		5.42652	4.3206
C1989-8296	1989	-22.5995		5.44507	4.20965
C1989-8297	1989	-24.2633		5.61518	4.50586
C1990-8420	1990	-21.0938		5.44412	4.64185
C1990-8421	1990	-21.4125		5.83441	4.4167
C1990-8422	1990	-8.54862	outlier d13C	6.94134	9.89485
C1990-8423	1990	-21.9427		7.76903	3.56081
C1990-8424	1990	-21.3205		5.78834	3.84662
C1991-8241	1991	-22.9175		6.3847	4.00784
C1991-8242	1991	-23.0766		6.69545	4.2595
C1991-8243	1991	-22.9452		6.79372	4.05385
C1991-8244	1991	-22.4615		6.97409	4.19027
C1991-8245	1991	-23.2553		6.47663	4.15452
C1993-8274	1993	-21.574		8.1837	3.92945
C1993-8275	1993	-21.543		7.96245	4.12439
C1993-8276	1993	-21.6177		8.53933	4.28443
C1993-8277	1993	-21.4134		7.71319	4.15815
C1993-8278	1993	-23.1216		7.99365	5.58557
C1994-8471	1994	-19.1709		6.40717	4.67503
C1994-8472	1994	-15.0844		7.17094	5.38883
C1994-8473	1994	-21.427		7.60154	4.69988
C1994-8474	1994	-20.5929		7.8203	4.34987
C1994-8475	1994	-19.8738		7.06509	4.07761
C1996-08612	1996	-20.8908		7.43955	4.01888
C1996-08613	1996	-21.6947		8.20462	4.38103
C1996-08614	1996	-20.4061		6.60144	5.30549
C1996-08615	1996	-19.5192		7.56221	4.39188
C1996-08616	1996	-22.1807		7.99767	4.1758
C1997-8650	1997	-20.4898		8.37317	4.36337
C1997-8651	1997	-22.3933		7.5093	4.07024
C1997-8652	1997	-21.9537		8.7252	3.95124
C1997-8653	1997	-21.7606		8.30171	3.96958
C1997-8654	1997	-22.3865		8.87142	3.98376
C1998-8602	1998	-21.522		8.59233	4.05801
C1998-8603	1998	-21.3666		9.74106	3.87648
C1998-8604	1998	-20.6861		8.73583	3.68026
C1998-8605	1998	-21.5949		8.77368	4.77333
C1998-8606	1998	-22.4522		8.90316	4.61404
C1999-8722	1999	-22.0272		7.36865	4.91637
C1999-8723	1999	-21.8934		7.47455	4.13346
C1999-8724	1999	-21.5901		7.13982	3.87484
C1999-8725	1999	-22.0412		7.98669	4.76782
C1999-8726	1999	-22.7317		7.19147	4.26284
C2000-8434	2000	-22.7181		7.11131	5.11422
C2000-8435	2000	-21.099		6.90281	4.01294
C2000-8436	2000	-21.4146		8.11787	5.37521
C2000-8437	2000	-21.6561		7.17255	4.15426
C2000-8438	2000	-21.7166		7.24499	5.12084
C2001-8377	2001	-23.7498		8.33093	5.01577
C2001-8379	2001	-23.0727		8.16402	3.92641
C2001-8380	2001	-22.564		8.00638	3.85538
C2001-8381	2001	-23.3269		7.99831	4.29749
C2002-08486	2002	-23.1588		8.28876	4.12415
C2002-08487	2002	-23.0624		8.12372	4.76538
C2002-08488	2002	-22.6179		6.67964	5.14384
C2002-08489	2002	-23.6453		8.29615	4.36732
C2002-08490	2002	-22.0929		7.46277	5.40923
C2003-8361	2003	-23.775		8.34785	4.5335
C2003-8362	2003	-8.62569	outlier d13C	7.75972	9.7105
C2003-8363	2003	-23.3518		8.36646	4.34095
C2003-8364	2003	-22.8003		8.80336	4.0074
C2003-8365	2003	-23.0956		7.78837	4.13113
C2004-9240	2004	-23.0682		7.35087	4.98676
C2004-9241	2004	-20.8911		6.00222	4.39262
C2004-9242	2004	-21.7469		7.54259	4.59774
C2004-9243	2004	-21.1068		7.54506	4.32742
C2004-9244	2004	-22.3432		8.62261	4.71965
C2005-8242	2005	-20.7134		6.91097	4.38875
C2005-8243	2005	-20.8422		7.20368	4.73246
C2005-8244	2005	-22.3566		7.71279	5.66946
C2005-8245	2005	-20.4149		7.34321	4.11754
C2005-8246	2005	-19.9612		7.85862	5.48605
C2006-8668	2006	-21.5275		8.00039	3.88996
C2006-8669	2006	-21.8048		8.00238	4.23508
C2006-8670	2006	-21.3451		7.36111	3.89578
C2006-8671	2006	-21.9821		8.02243	3.60831
C2006-8672	2006	-21.0924		8.52366	3.80561
C2007-05311	2007	-22.3389		7.67004	4.74943
C2007-05312	2007	-21.4516		7.63809	4.07747
C2007-05313	2007	-22.9599		7.0427	4.02303
C2007-05314	2007	-22.4814		6.98117	3.97371
C2007-05315	2007	-21.914		7.92522	4.25713
C2008-07120	2008	-20.3381		8.65592	3.91165
C2008-07121	2008	-16.9887		8.48762	5.29707
C2008-07122	2008	-21.3763		8.46015	4.1101
C2008-07123	2008	-21.0435		8.68729	3.93986
C2008-07124	2008	-21.2074		9.18699	4.36307
C2009-08434	2009	-23.9323		6.95673	4.75392
C2009-08435	2009	-22.9402		7.9034	4.3183
C2009-08436	2009	-22.4707		7.47726	4.09914
C2009-08437	2009	-22.3943		7.32917	4.10434
C2009-08438	2009	-22.6085		6.96036	4.29908
C2010-10345	2010	-22.6629		6.07609	4.85478
C2010-10346	2010	-22.4396		8.87656	4.29312
C2010-10347	2010	-22.2131		7.35819	4.75333
C2010-10348	2010	-22.1382		6.95731	4.17852
C2010-10349	2010	-23.2781		6.15008	4.26601
C2011-06771	2011	-22.8617		7.90097	4.35616
C2011-06772	2011	-22.8905		8.92805	4.29201
C2011-06773	2011	-23.3605		8.19004	4.52496
C2011-06774	2011	-24.1925		7.11904	5.03883
C2011-06775	2011	-22.9574		6.97626	4.32942
C2012-06568	2012	-23.7442		7.50463	4.33243
C2012-06569	2012	-23.6961		8.38498	4.24704
C2012-06570	2012	-23.491		8.28346	4.56921
C2012-06571	2012	-23.4194		8.17563	3.89456
C2012-06572	2012	-23.1298		8.53531	3.90861
C2013-06597	2013	-21.7364		7.86613	4.00175
C2013-06598	2013	-21.9776		8.44251	4.51745
C2013-06599	2013	-22.8573		9.27817	4.45668
C2013-06600	2013	-22.3691		8.02206	4.0771
C2013-06601	2013	-21.6489		6.63677	4.55652
C2014-06089	2014	-22.6587		6.65363	4.48873
C2014-06090	2014	-22.5192		7.47435	4.21769
C2014-06091	2014	-22.3574		7.61376	3.98818
C2014-06092	2014	-22.5169		6.98089	4.35701
C2014-06093	2014	-23.3163		7.25839	4.65329
C2015-08652	2015	-22.246		7.02176	4.24229
C2015-08653	2015	-22.5392		7.65487	4.30216
C2015-08654	2015	-22.3927		7.63246	4.08738
C2015-08655	2015	-22.3442		7.36027	4.5287
C2015-08656	2015	-23.2532		6.48289	4.32492
C2016-06458	2016	-22.0025		8.22646	5.07324
C2016-06459	2016	-22.0422		8.11525	3.96296
C2016-06460	2016	-21.4124		7.99253	4.74958
C2016-06461	2016	-22.2804		7.83353	5.0408
C2016-06462	2016	-21.8265		7.69408	4.99006
C2017-11060	2017	-24.127		6.3654	4.69087
C2017-11061	2017	-23.2788		8.54762	4.41894
C2017-11062	2017	-23.753		7.71187	4.05854
C2017-11063	2017	-22.3939		8.037	3.87692
C2017-11064	2017	-23.6124		6.26665	4.20364

## Sheet: Sheet3
	naphthalene
	acenaphthene
	fluorene
	phenanthrene
	anthracene
	fluoranthene
	pyrene
	benzo(a)anthracene
	chrysene
	benzo(b)fluoranthene
	benzo(k)fluoranthene
	benzo(a)pyrene
	indeno(1,2,3-c,d)pyrene
	dibenzo(a,h)anthracene
	benzo(g,h,i)perylene
